# Supplementary material for: Uncovering a Novel Pathogenic Mechanism of BCS1L in Mitochondrial Disorders: Insights from Functional Studies on the c.38A>G Variant
Source: Int J Mol Sci. 2025 Apr 12;26(8):3670. doi: 10.3390/ijms26083670 (PMC12027322; doi:10.3390/ijms26083670)
Supplement: Supplementary file 1 [file ijms-26-03670-s001.zip]

Archive with 1 entries (1 files):
- ijms-3526435-supplementary.pdf
